# Supplementary material for: Synthesis and Characterization of Silver-Modified Nanoporous Silica Materials for Enhanced Iodine Removal
Source: Nanomaterials (Basel). 2024 Jul 3;14(13):1143. doi: 10.3390/nano14131143 (PMC11243725; doi:10.3390/nano14131143)
Supplement: Supplementary file 1 [file nanomaterials-14-01143-s001.zip]

Archive with 1 entries (1 files):
- nanomaterials-3051033-supplementary.pdf
